# Supplementary material for: Variability in catheter-associated asymptomatic bacteriuria rates among individual nurses in intensive care units: An observational cross-sectional study
Source: PLoS One. 2019 Jul 10;14(7):e0218755. doi: 10.1371/journal.pone.0218755 (PMC6619985; doi:10.1371/journal.pone.0218755)
Supplement: S2 Table — The table presents the regression betas (coefficients of the log-likelihood model) obtained from the estimation set, 2015. Estimates are obtained using a logistic regression with clustering at the patient-shift encounter level. [ref] = category excluded from model; [omitted] = category dropped due to collinearity and combined with the reference category during estimation. (XLSX) [file pone.0218755.s002.xlsx]

## Sheet: S2 Table
S2 Table. Value Added Model, regression output, estimation set, n=8,572 patient shift encounters
	Regression Beta	Standard Error	T-statistic	P-value	95% Confidence Interval
Nurse ID
1	[ref]	.	.	.	.	.
18	1.24158	0.502805	2.47	0.014	0.255956	2.2272
33	0.0342255	0.851612	0.04	0.968	-1.63514	1.70359
51	0.197013	0.800833	0.25	0.806	-1.37281	1.76684
70	0.692105	0.653337	1.06	0.289	-0.588592	1.9728
81	1.0012	0.614948	1.63	0.104	-0.204242	2.20665
97	-14.2852	0.551274	-25.91	0	-15.3658	-13.2045
98	0.618002	0.741768	0.83	0.405	-0.836041	2.07205
101	-0.278024	0.76922	-0.36	0.718	-1.78588	1.22983
105	0.565169	0.647172	0.87	0.383	-0.703443	1.83378
110	0.0628434	0.886537	0.07	0.943	-1.67498	1.80067
120	1.27503	0.8942	1.43	0.154	-0.477814	3.02788
128	0.350494	0.775866	0.45	0.651	-1.17039	1.87138
131	-0.293079	1.14806	-0.26	0.799	-2.54355	1.95739
139	-0.321227	0.876036	-0.37	0.714	-2.03847	1.39601
143	1.09669	0.645954	1.7	0.09	-0.16953	2.36292
147	1.16954	0.640289	1.83	0.068	-0.085585	2.42466
151	0.311257	0.666842	0.47	0.641	-0.995913	1.61843
152	0.525594	0.806604	0.65	0.515	-1.05554	2.10673
159	1.28483	0.665656	1.93	0.054	-0.0200124	2.58968
161	1.43536	0.651745	2.2	0.028	0.157781	2.71294
168	0.710528	0.713062	1	0.319	-0.687245	2.1083
171	0.161942	0.788463	0.21	0.837	-1.38364	1.70752
174	0.533392	0.702317	0.76	0.448	-0.843318	1.9101
175	1.52809	0.721445	2.12	0.034	0.113886	2.9423
178	-0.409575	0.839022	-0.49	0.625	-2.05426	1.23511
190	0.806424	0.647163	1.25	0.213	-0.462172	2.07502
191	-0.0281578	0.712662	-0.04	0.968	-1.42515	1.36883
193	-0.250641	0.896467	-0.28	0.78	-2.00793	1.50665
200	1.24071	0.669578	1.85	0.064	-0.071824	2.55324
225	0.405105	0.711	0.57	0.569	-0.988627	1.79884
242	1.03105	0.624434	1.65	0.099	-0.19299	2.25509
243	-0.881408	1.11766	-0.79	0.43	-3.07228	1.30947
260	1.47787	0.796606	1.86	0.064	-0.0836716	3.03941
261	1.73442	0.640796	2.71	0.007	0.478305	2.99053
268	0.950173	0.776583	1.22	0.221	-0.572116	2.47246
273	-0.273462	0.706136	-0.39	0.699	-1.65766	1.11073
276	1.08219	0.77189	1.4	0.161	-0.430899	2.59528
283	0.936413	0.77732	1.2	0.228	-0.587321	2.46015
285	0.365874	0.649223	0.56	0.573	-0.90676	1.63851
287	1.02764	1.08342	0.95	0.343	-1.09612	3.15139
288	0.332316	0.618621	0.54	0.591	-0.88033	1.54496
289	0.398889	0.725808	0.55	0.583	-1.02387	1.82165
311	0.124067	0.701228	0.18	0.86	-1.25051	1.49864
319	1.72367	0.597299	2.89	0.004	0.552818	2.89452
322	0.836751	0.626799	1.33	0.182	-0.391926	2.06543
351	1.25713	0.67874	1.85	0.064	-0.073364	2.58763
353	0.142297	0.769319	0.18	0.853	-1.36575	1.65035
362	0.213047	0.79745	0.27	0.789	-1.35015	1.77624
367	0.376873	0.634845	0.59	0.553	-0.867575	1.62132
368	-14.1851	0.753695	-18.82	0	-15.6625	-12.7077
Not present in 2016 -- 376	1.14025	0.763881	1.49	0.136	-0.357137	2.63764
381	1.18836	0.862724	1.38	0.168	-0.502784	2.87951
383	-0.819271	0.881162	-0.93	0.353	-2.54656	0.908018
388	0.263002	0.831086	0.32	0.752	-1.36613	1.89213
389	[ommitted]	.	.	.	.	.
401	1.58249	0.630879	2.51	0.012	0.345819	2.81917
405	1.31845	0.598709	2.2	0.028	0.144832	2.49206
411	1.31986	0.668909	1.97	0.049	0.0086315	2.63108
415	0.995258	0.644166	1.55	0.122	-0.267462	2.25798
421	1.46014	0.650977	2.24	0.025	0.184066	2.73621
433	0.912935	0.683123	1.34	0.181	-0.426151	2.25202
440	1.14668	0.636389	1.8	0.072	-0.100796	2.39415
447	-0.230008	0.738504	-0.31	0.755	-1.67765	1.21764
448	0.550463	0.795694	0.69	0.489	-1.00929	2.11022
451	0.076232	0.679196	0.11	0.911	-1.25516	1.40762
457	0.425919	0.896059	0.48	0.635	-1.33057	2.18241
462	-0.0867517	0.768893	-0.11	0.91	-1.59397	1.42046
469	0.30286	0.790975	0.38	0.702	-1.24764	1.85336
471	1.25859	0.6311	1.99	0.046	0.0214828	2.4957
485	-0.156062	0.720329	-0.22	0.828	-1.56808	1.25596
520	1.19005	0.649776	1.83	0.067	-0.0836699	2.46376
527	1.06873	0.614837	1.74	0.082	-0.136497	2.27396
Not present in 2016 -- 547	-14.2171	1.03924	-13.68	0	-16.2543	-12.1799
Not present in 2016 -- 555	0.033157	0.767742	0.04	0.966	-1.4718	1.53812
571	0.168323	1.16493	0.14	0.885	-2.11521	2.45186
587	-1.0285	0.867496	-1.19	0.236	-2.729	0.672002
593	1.43691	0.652145	2.2	0.028	0.158548	2.71527
Not present in 2016 -- 594	0.224538	1.14692	0.2	0.845	-2.0237	2.47277
599	0.871989	0.659667	1.32	0.186	-0.421116	2.16509
609	1.02243	0.719107	1.42	0.155	-0.387192	2.43205
620	0.730676	0.659272	1.11	0.268	-0.561655	2.02301
630	-0.566851	0.769281	-0.74	0.461	-2.07483	0.941125
649	0.37832	0.686513	0.55	0.582	-0.967411	1.72405
651	0.979287	0.651773	1.5	0.133	-0.298345	2.25692
653	1.07581	0.660549	1.63	0.103	-0.219021	2.37065
Not present in 2016 -- 655	1.28041	0.775296	1.65	0.099	-0.239357	2.80018
668	-0.269552	0.77139	-0.35	0.727	-1.78166	1.24256
692	0.883538	0.692212	1.28	0.202	-0.473364	2.24044
699	0.670636	0.749398	0.89	0.371	-0.798365	2.13964
700	-0.0101027	0.887105	-0.01	0.991	-1.74904	1.72884
701	0.702982	0.715952	0.98	0.326	-0.700456	2.10642
703	-0.269175	1.09325	-0.25	0.806	-2.41221	1.87386
705	1.30022	0.785729	1.65	0.098	-0.239996	2.84044
Patient Charateristics
Gender
Female	[ref]	.	.	.	.	.
Male	0.0183225	0.177978	0.1	0.918	-0.330556	0.367201
Age	0.0062087	0.0071139	0.87	0.383	-0.0077363	0.0201537
Insurance
Commercial	-0.667647	0.29717	-2.25	0.025	-1.25017	-0.0851214
Medicaid	-0.0934175	0.220973	-0.42	0.672	-0.526578	0.339743
Medicare	0.515581	0.445993	1.16	0.248	-0.358673	1.38983
Uninsured/other	[ref]	.	.	.	.	.
Type of Service
Medical	[ref]	.	.	.	.	.
Surgical	0.450981	0.181023	2.49	0.013	0.0961326	0.80583
Prior hospitalization 30 days
No	[ref]	.	.	.	.	.
Yes	-0.473274	0.179962	-2.63	0.009	-0.826044	-0.120504
Major Diagnostic Category
DDs of Nervous System	[ref]	.	.	.	.	.
DDs of Eye	-13.7164	2.40064	-5.71	0	-18.4222	-9.01055
DDs of Ear, Nose, Mouth And Throat	-0.975965	0.834472	-1.17	0.242	-2.61173	0.659801
DDs of Respiratory System	1.40856	0.38762	3.63	0	0.648727	2.16838
DDs of Circulatory System	0.570671	0.396832	1.44	0.15	-0.207215	1.34856
DDs of Digestive System	0.792761	0.739084	1.07	0.283	-0.656022	2.24154
DDs of Hepatobiliary System And Pancreas	1.0398	0.46368	2.24	0.025	0.130879	1.94873
DDs of Musculoskeletal System And Connective Tissue	0.22019	0.291407	0.76	0.45	-0.351038	0.791419
DDs of Skin, Subcutaneous Tissue And Breast	-15.5541	0.874482	-17.79	0	-17.2683	-13.8399
DDs of Endocrine, Nutritional And Metabolic System	1.68496	0.442297	3.81	0	0.817947	2.55197
DDs of Kidney And Urinary Tract	-14.1379	0.725204	-19.5	0	-15.5595	-12.7163
Pregnancy, Childbirth And Puerperium	4.06861	1.2065	3.37	0.001	1.70357	6.43365
DDs of Blood and Blood Forming Organs and Immunological Disorders	1.08289	0.776357	1.39	0.163	-0.438958	2.60473
Myeloproliferative DDs (Poorly Differentiated Neoplasms)	1.53045	0.375937	4.07	0	0.793521	2.26737
Infectious and Parasitic DDs (Systemic or unspecified sites)	-0.0452537	0.426766	-0.11	0.916	-0.881819	0.791311
Mental DDs	[ommitted]	.	.	.	.	.
Alcohol/Drug Use or Induced Mental DDs	2.01853	0.90066	2.24	0.025	0.253019	3.78404
Injuries, Poison And Toxic Effect of Drugs	0.890047	0.51966	1.71	0.087	-0.128612	1.90871
Factors Influencing Health Status and Other Contacts with Health Services	-14.8538	3.50447	-4.24	0	-21.7234	-7.98424
Multiple Significant Trauma	-15.3956	6.33994	-2.43	0.015	-27.8235	-2.96784
Human Immunodeficiency Virus Infection	-14.5533	0.699521	-20.8	0	-15.9245	-13.1821
Missing	-0.427868	0.312043	-1.37	0.17	-1.03955	0.183811
Patient-shift encounter characteristics
ICU length of stay prior	-0.0363185	0.0086471	-4.2	0	-0.0532689	-0.0193681
Day of ecnounter
Sunday	[ref]	.	.	.	.	.
Monday	-0.310905	0.302512	-1.03	0.304	-0.903901	0.282092
Tuesday	-0.349249	0.292411	-1.19	0.232	-0.922444	0.223946
Wednesday	-0.36756	0.320763	-1.15	0.252	-0.996333	0.261212
Thursday	0.0405027	0.279041	0.15	0.885	-0.506486	0.587491
Friday	0.260257	0.288224	0.9	0.367	-0.304733	0.825246
Saturday	-0.169613	0.307742	-0.55	0.582	-0.772861	0.433634
Day Shift
no	[ref]	.	.	.	.	.
yes	0.570554	0.172558	3.31	0.001	0.232298	0.908809
Constant	-4.96632	0.742227	-6.69	0	-6.42126	-3.51137
The table presents the regression betas (coefficients of the log-likelihood model) obtained from the estimation set, 2015. Estimates are obtained using a logistic regression with clustering at the patient-shift encounter level. [ref] = category excluded from model; [omitted] = category dropped due to collinearity and combined with the reference category during estimation.
