# Supplementary material for: Variability in catheter-associated asymptomatic bacteriuria rates among individual nurses in intensive care units: An observational cross-sectional study
Source: PLoS One. 2019 Jul 10;14(7):e0218755. doi: 10.1371/journal.pone.0218755 (PMC6619985; doi:10.1371/journal.pone.0218755)
Supplement: S3 Table — The table presents the regression betas (coefficients of the log-likelihood model) obtained from the validation set, 2016. Estimates are obtained using a logistic regression with clustering at the patient-shift encounter level. [ref] = category excluded from model; [omitted] = category dropped due to collinearity and combined with the reference category during estimation. (XLSX) [file pone.0218755.s003.xlsx]

## Sheet: S3 Table
S3 Table. Value Added Model, regression output, validation set, n=8,759 patient shift encounters
	Regression Beta	Standard Error	T-statistic	P-value	95% Confidence Interval
Nurse ID
1	[ref]	.	.	.	.	.
18	0.260611	0.911344	0.29	0.775	-1.52584	2.04706
33	-14.3418	1.30149	-11.02	0	-16.893	-11.7905
51	0.271568	0.865555	0.31	0.754	-1.42512	1.96826
70	-1.01859	1.21074	-0.84	0.4	-3.39193	1.35475
81	1.85105	0.761039	2.43	0.015	0.359236	3.34287
97	0.877527	0.835156	1.05	0.293	-0.759576	2.51463
98	0.82477	0.878072	0.94	0.348	-0.896457	2.546
101	-0.312834	1.00275	-0.31	0.755	-2.27846	1.65279
105	-0.084347	0.915948	-0.09	0.927	-1.87982	1.71113
110	0.952951	0.839483	1.14	0.256	-0.692634	2.59854
120	2.53195	0.854712	2.96	0.003	0.856516	4.20739
128	0.848157	0.865267	0.98	0.327	-0.84797	2.54428
131	-0.739949	1.36833	-0.54	0.589	-3.42219	1.94229
139	0.72821	0.873548	0.83	0.405	-0.984149	2.44057
143	1.65969	0.779285	2.13	0.033	0.132106	3.18727
147	1.68054	0.767135	2.19	0.029	0.176773	3.1843
151	-14.5543	1.64435	-8.85	0	-17.7777	-11.331
152	0.909718	0.873228	1.04	0.298	-0.802014	2.62145
159	1.20249	0.891744	1.35	0.178	-0.545533	2.95052
161	1.12565	0.834447	1.35	0.177	-0.510061	2.76136
168	1.62454	0.817522	1.99	0.047	0.0220054	3.22707
171	0.682719	0.873271	0.78	0.434	-1.0291	2.39453
174	1.25691	0.7921	1.59	0.113	-0.295788	2.80962
175	[ommitted]	.	.	.	.	.
178	0.511044	0.92538	0.55	0.581	-1.30292	2.32501
190	0.797919	0.869988	0.92	0.359	-0.907461	2.5033
191	0.472998	0.859987	0.55	0.582	-1.21278	2.15878
193	1.60624	0.761034	2.11	0.035	0.114431	3.09804
200	0.664741	1.02174	0.65	0.515	-1.33811	2.66759
225	-0.432571	1.00917	-0.43	0.668	-2.41078	1.54564
242	0.560708	0.843906	0.66	0.506	-1.09355	2.21496
243	0.759138	0.921931	0.82	0.41	-1.04806	2.56634
260	-14.1341	3.40848	-4.15	0	-20.8155	-7.45267
261	1.56563	0.79786	1.96	0.05	0.0016371	3.12962
268	[ommitted]	.	.	.	.	.
273	0.134147	0.723329	0.19	0.853	-1.28375	1.55204
276	0.0009269	1.16831	0	0.999	-2.28923	2.29108
283	1.94146	0.780875	2.49	0.013	0.410768	3.47216
285	0.411549	0.853636	0.48	0.63	-1.26178	2.08488
287	[omitted]	.	.	.	.	.
288	0.922972	0.818423	1.13	0.259	-0.68133	2.52727
289	0.505375	0.842952	0.6	0.549	-1.14701	2.15776
311	-0.253343	1.00187	-0.25	0.8	-2.21724	1.71055
319	2.09539	0.770194	2.72	0.007	0.585631	3.60515
322	0.672265	0.714152	0.94	0.347	-0.72764	2.07217
351	1.59473	0.799152	2	0.046	0.028202	3.16125
353	-1.26488	1.09476	-1.16	0.248	-3.41087	0.881114
362	1.57658	1.01954	1.55	0.122	-0.421962	3.57512
367	1.16867	0.780018	1.5	0.134	-0.360353	2.69768
368	0.758078	0.853688	0.89	0.375	-0.915352	2.43151
381	1.22098	0.801319	1.52	0.128	-0.34979	2.79176
383	0.655311	0.827319	0.79	0.428	-0.966428	2.27705
388	-0.486063	1.23904	-0.39	0.695	-2.91487	1.94275
389	1.96703	1.28417	1.53	0.126	-0.550245	4.4843
401	1.24541	0.837467	1.49	0.137	-0.396219	2.88705
405	0.198296	0.866852	0.23	0.819	-1.50094	1.89753
411	1.45857	0.795928	1.83	0.067	-0.101636	3.01878
415	1.58763	0.783563	2.03	0.043	0.0516649	3.1236
421	1.96174	0.798883	2.46	0.014	0.395735	3.52773
433	1.24784	0.828503	1.51	0.132	-0.376223	2.8719
440	1.17599	0.83477	1.41	0.159	-0.460351	2.81234
447	-0.243829	0.915444	-0.27	0.79	-2.03831	1.55066
448	1.37701	0.798644	1.72	0.085	-0.188523	2.94254
451	-1.22959	1.20731	-1.02	0.308	-3.5962	1.13703
457	[ommitted]	.	.	.	.	.
462	0.476157	0.831933	0.57	0.567	-1.15463	2.10694
469	1.55265	0.811109	1.91	0.056	-0.0373169	3.14261
471	1.73524	0.785465	2.21	0.027	0.195546	3.27494
485	-0.372483	0.894473	-0.42	0.677	-2.12586	1.38089
520	0.468184	0.88869	0.53	0.598	-1.27386	2.21022
527	0.237102	0.85895	0.28	0.783	-1.44664	1.92085
571	1.18886	0.790294	1.5	0.133	-0.360298	2.73802
587	0.461527	0.811373	0.57	0.569	-1.12895	2.05201
593	1.41867	0.790236	1.8	0.073	-0.130375	2.96772
599	0.879164	0.820026	1.07	0.284	-0.728279	2.48661
609	1.3446	0.790243	1.7	0.089	-0.204465	2.89366
620	0.909597	0.858023	1.06	0.289	-0.772329	2.59152
630	0.915116	0.773656	1.18	0.237	-0.601432	2.43166
649	0.332129	0.956099	0.35	0.728	-1.54205	2.20631
651	0.542366	0.850976	0.64	0.524	-1.12575	2.21048
653	1.46404	0.835294	1.75	0.08	-0.173337	3.10141
668	0.662919	0.782633	0.85	0.397	-0.871225	2.19706
692	0.0547327	0.863793	0.06	0.949	-1.6385	1.74797
699	0.514733	0.811917	0.63	0.526	-1.07681	2.10628
700	0.351025	0.810518	0.43	0.665	-1.23778	1.93983
701	0.37367	0.79652	0.47	0.639	-1.1877	1.93504
703	0.727762	0.790811	0.92	0.357	-0.822412	2.27794
705	1.64574	0.780853	2.11	0.035	0.115085	3.17639
Patient Charateristics
Gender
Female	[ref]	.	.	.	.	.
Male	-0.153164	0.178138	-0.86	0.39	-0.502356	0.196028
Age	-0.0090609	0.0063952	-1.42	0.157	-0.0215971	0.0034752
Insurance
Commercial	0.0861336	0.266608	0.32	0.747	-0.43648	0.608747
Medicaid	0.425841	0.245712	1.73	0.083	-0.0558128	0.907494
Medicare	0.561266	0.401497	1.4	0.162	-0.225762	1.34829
Uninsured/other	[ref]	.	.	.	.	.
Type of Service
Medical	[ref]	.	.	.	.	.
Surgical	0.0047412	0.225274	0.02	0.983	-0.436849	0.446332
Prior hospitalization 30 days
No	[ref]	.	.	.	.	.
Yes	-0.423405	0.162528	-2.61	0.009	-0.741999	-0.104812
Major Diagnostic Category
DDs of Nervous System	[ref]	.	.	.	.	.
DDs of Eye	0.539081	0.404599	1.33	0.183	-0.254028	1.33219
DDs of Ear, Nose, Mouth And Throat	0.185108	0.337351	0.55	0.583	-0.476179	0.846394
DDs of Respiratory System	-0.0264649	0.43683	-0.06	0.952	-0.882754	0.829824
DDs of Circulatory System	0.819806	0.452823	1.81	0.07	-0.067833	1.70745
DDs of Digestive System	-0.110449	0.793409	-0.14	0.889	-1.66572	1.44482
DDs of Hepatobiliary System And Pancreas	0.173893	0.305227	0.57	0.569	-0.424423	0.772209
DDs of Musculoskeletal System And Connective Tissue	1.86523	0.801632	2.33	0.02	0.293845	3.43662
DDs of Skin, Subcutaneous Tissue And Breast	1.28087	0.41686	3.07	0.002	0.463725	2.09801
DDs of Endocrine, Nutritional And Metabolic System	0.785909	0.653902	1.2	0.229	-0.495892	2.06771
DDs of Kidney And Urinary Tract	1.61026	0.775831	2.08	0.038	0.0894532	3.13108
Pregnancy, Childbirth And Puerperium	1.14704	0.590952	1.94	0.052	-0.0113658	2.30544
DDs of Blood and Blood Forming Organs and Immunological Disorders	-0.392213	0.637409	-0.62	0.538	-1.64168	0.857257
Myeloproliferative DDs (Poorly Differentiated Neoplasms)	0.378985	0.299536	1.27	0.206	-0.208176	0.966147
Infectious and Parasitic DDs (Systemic or unspecified sites)	4.14506	0.738489	5.61	0	2.69745	5.59267
Mental DDs	[ommitted]	.	.	.	.	.
Alcohol/Drug Use or Induced Mental DDs	0.756059	0.538623	1.4	0.16	-0.299769	1.81189
Injuries, Poison And Toxic Effect of Drugs	-15.1818	2.12737	-7.14	0	-19.352	-11.0117
Factors Influencing Health Status and Other Contacts with Health Services	-15.8186	4.45304	-3.55	0	-24.5476	-7.08962
Multiple Significant Trauma	-14.7372	2.6659	-5.53	0	-19.963	-9.51136
Human Immunodeficiency Virus Infection	0.175619	0.431304	0.41	0.684	-0.669839	1.02108
Patient-shift encounter characteristics
ICU length of stay prior	-0.0036504	0.0091726	-0.4	0.691	-0.0216308	0.0143301
Day of ecnounter
Sunday	[ref]	.	.	.	.	.
Monday	-0.100944	0.271829	-0.37	0.71	-0.633793	0.431905
Tuesday	-0.210267	0.283875	-0.74	0.459	-0.766728	0.346195
Wednesday	-0.180408	0.292613	-0.62	0.538	-0.753998	0.393183
Thursday	-0.120627	0.272846	-0.44	0.658	-0.65547	0.414215
Friday	-0.202294	0.282304	-0.72	0.474	-0.755675	0.351087
Saturday	0.152016	0.268715	0.57	0.572	-0.374729	0.67876
Day Shift
no	[ref]	.	.	.	.	.
yes	0.581904	0.161801	3.6	0	0.264737	0.899072
Constant	-4.37218	0.830829	-5.26	0	-6.0008	-2.74356
The table presents the regression betas (coefficients of the log-likelihood model) obtained from the validation set, 2016. Estimates are obtained using a logistic regression with clustering at the patient-shift encounter level. [ref] = category excluded from model; [omitted] = category dropped due to collinearity and combined with the reference category during estimation.
