# Supplementary material for: Variability in catheter-associated asymptomatic bacteriuria rates among individual nurses in intensive care units: An observational cross-sectional study
Source: PLoS One. 2019 Jul 10;14(7):e0218755. doi: 10.1371/journal.pone.0218755 (PMC6619985; doi:10.1371/journal.pone.0218755)
Supplement: S2 Text — (TXT) [file pone.0218755.s005.txt]

/* 
ANNOTATED DATA ANALYSIS CODE FOR "Variability in catheter-associated asymptomatic 
bacteriuria rates among individual nurses in intensive care units: an observational cross-sectional study"
WRITEN BY: Olga Yakusheva PhD,  Associate Professor, Univeristy of Michigan. Email: yakush@med.umich.edu. Tel: +1 (734) 936 1327
VERSION: 5/23/2019

REQUIRED DATA:
1) "irb_209100_summary_info_01192018.dta" - patient demographics, admission and discharge dates per IRB LU209100 - can be requested from LUMC
2) "dept_summary_07032018.dta" - patient ICU shifts with nurse ids and caabu/cauti outcomes per IRB LU209100 - can be requested from LUMC
3) "ICD to MDC crosswalk.dta" - crosswalk from ICD9/ICD10 diagnoses to MDC categories available as supplement
*/

clear
set more off
cd " "


*generating a numeric short encounter studyid
	use "irb_209100_summary_info_01192018.dta" 
	keep enc_id1 enc_id2 enc_id3 
	sort enc_id1 enc_id2 enc_id3 
	gen enc_studyid=9999
	sum enc_studyid
	local i=1
	while `i'<=r(N) {
		quietly: replace enc_studyid=`i' in `i'
		local i=`i'+1
		}
	label var enc_studyid "created numeric encounter id"
	merge 1:1 enc_id1 enc_id2 enc_id3 using "irb_209100_summary_info_01192018.dta"
	drop _m
	save "loyola_nurse_performance_1.dta", replace 

*generating a numeric short patieny studyid
	use "irb_209100_summary_info_01192018.dta", clear 
	keep pt_id1 pt_id2 pt_id3 
	sort pt_id1 pt_id2 pt_id3 
	duplicates drop
	gen pt_studyid=9999
	sum pt_st
	local i=1
	while `i'<=r(N) {
		quietly: replace pt_studyid=`i' in `i'
		local i=`i'+1
		}
	label var pt_studyid "created numeric patient id"
	merge 1:m pt_id1 pt_id2 pt_id3 using "loyola_nurse_performance_1.dta"
	drop _m
	save "loyola_nurse_performance_2.dta", replace 

*merging caabu/cauti and nurse data with encounter ids
	use "dept_summary_07032018.dta", clear 
	drop pt_id1 pt_id2 pt_id3 
	sort enc_id1 enc_id2 enc_id3 
	merge m:1 enc_id1 enc_id2 enc_id3 using "loyola_nurse_performance_2.dta"
	keep if _me==3
	drop _mer
	save "loyola_nurse_performance_3.dta", replace 

*dropping observations outside of the irb approved dates
	use "loyola_nurse_performance_3.dta", clear 
	gen adm_y=year(admit_dt)
	gen adm_m=month(admit_dt)
	gen adm_d=day(admit_dt)
	gen dis_y=year(disch_dt)
	gen dis_m=month(disch_dt)
	gen dis_d=day(disch_dt)
	drop if (adm_y==2015&adm_m<7)|(adm_y==2016&adm_m>6)
	save "loyola_nurse_performance_4.dta", replace 

*generating length of the icu stay from the number of shifts in icu
	use "loyola_nurse_performance_4.dta", clear 
	collapse (count) uti, by(enc_st service_date service_shift)
		*59,950 pt-shifts; 
		*21,729 pt-shifts in micu and neuro; 
	collapse (count) uti, by(enc_st service_date)
	collapse (count) uti, by(enc_st)
		*5,301 icu stays, average icu los 6.86 days
		*2,184 icu stays, average icu los 6.15 days on micu and neuro
	rename uti icu_los
	merge 1:m enc_studyid using "loyola_nurse_performance_4.dta"
	drop _mer
	save "loyola_nurse_performance_5.dta", replace 

*generating derivative variables
	use "loyola_nurse_performance_5.dta", clear 
	gen ins_cats=insurance_type=="Medicaid"|insurance=="Assistance"
	replace ins_cats=2 if insurance_type=="Medicare"
	replace ins_cats=3 if insurance_type=="Grant"|insurance_type=="Institutional"
	replace ins_cats=4 if insurance_type=="Uninsured"
	label def insurance 0 "Commercia" 1  "Medicaid" 2  "Medicare"  3 "Grant/Institutional" 4 "Uninsured" 
	label val ins_cats insurance

	gen sex=gend=="M"
	label def sex 0 "Female" 1 "Male"
	label val sex sex

	label define ICU 210904 "2 NEURO ICU" 210919  "3 MICU"   
	label values department_id ICU
	drop department

	gen validation=adm_y==2016
	
	save "loyola_nurse_performance_5.dta", replace 
	
*merging major diagnostics categories
	use "loyola_nurse_performance_5.dta", clear
	merge m:1 admit_dx_code using "ICD10 to MDCO.dta"
	drop _mer
	save "loyola_nurse_performance_5.dta", replace 
	

*attributing a first uti to two shifts during the prior 24-48 hours; 
*dropping shifts that had a record of a uti prior to or during the shift
	use "loyola_nurse_performance_5.dta", clear 
	keep enc_st service_date service_shift FIRST_UTI
	collapse FIRST_UTI, by( enc_studyid service_date service_shift)
	replace FIRST_UTI=1 if FIRST_UTI>0
	sort enc_st service_date service_shift
	gen attr_uti=0
	sum service_shift
	local i=4
	while `i'<=r(N) {
		local lo=`i'-3
		local hi=`i'-2
		quietly {
			if (FIRST_UTI[`i']==1&enc_st[`lo']==enc_st[`i']) replace attr_uti=1 in `lo'
			if (FIRST_UTI[`i']==1&enc_st[`hi']==enc_st[`i']) replace attr_uti=1 in `hi'
			}
	local i=`i'+1
	}

	gen drop=0
	local i=2
	sum service_shift
	while `i'<r(N) {
		quietly {
			if (attr_uti[`i'-1]==1&attr_uti[`i']==0&enc_st[`i'-1]==enc_st[`i']) replace drop=1 in `i' 
			}
	local i=`i'+1
	}

	local i=2
	sum service_shift
	while `i'<r(N) {
		quietly {
			if (drop[`i'-1]==1&attr_uti[`i'-1]~=1&enc_st[`i']==enc_st[`i'-1]) replace drop=1 in `i'
			}
	local i=`i'+1
	}
	*dropping post-uti observations
	drop if drop==1
	*dropping current uti observations
	drop if FIRST_UTI==1
	drop drop FIRST_UTI
		*23,351 sifts with no prior uti; 587 shifts (2.45%) with an attibutable uti 24-48 hours after the end of shift
		*8,847 sifts with no prior uti; 206 shifts (2.28%) with an attibutable uti 24-48 hours after the end of shift in micu and neuro
	*merging attributable uti data back to shifts
	merge 1:m enc_studyid service_date service_shift using  "loyola_nurse_performance_5.dta" 
	keep if _m==3
	drop _m
	save "loyola_nurse_performance_6.dta", replace 


*power for min number of patient per nurse
power oneprop 0.05705  0.000001, alpha(0.10) power(0.8)
*results in 45 of more observations per nurse
	
*combining nurse ids with fewer than 45 patient shifts in the "combined due to small numbers" category 9999
use "loyola_nurse_performance_6.dta", clear 
keep if adm_y==2015
collapse (count) volume = uti, by(h_nurse_id adm_y department)
save "loyola_nurse_volume.dta", replace 
gen nurse_sample=volume>=45
merge 1:m h_nurse adm_y departm using "loyola_nurse_performance_6.dta"
drop _mer
save "loyola_nurse_performance_7.dta", replace 

*merging with icd to mdc crosswalk based on primary dc dx
use "loyola_nurse_performance_7.dta", clear 
rename final_dx_code_1 icd1 
merge m:1 icd1 using "icd1 mdc 1 to 1 xwalk.dta"
drop if _mer==2
drop _mer
save "loyola_nurse_performance_7.dta", replace 

*splitting data into testing and validation sets
use "loyola_nurse_performance_7.dta", clear 
keep if nurse_sample&adm_y==2015
save "loyola_nurse_performance_7t.dta", replace 
gen testing=1
collapse testing, by(h_nurse department)
save "testing nurse sample.dta", replace 

use "loyola_nurse_performance_7.dta", clear 
keep if adm_y==2016
drop volume
egen volume=count(uti), by(h_nurse department)
merge m:1 h_nurse department using "testing nurse sample.dta"
drop if _mer==2
replace nurse_sample=1 if _mer==3
replace nurse_sample=0 if _mer==1
drop _mer
save "loyola_nurse_performance_7v.dta", replace 


*RESULTS
*table 1						
*desriptive table
	*encounter descriptives 						  
		use  "loyola_nurse_performance_7.dta", clear 
		keep if irb
		collapse  sex pt_age ins_cats los icu_los department surgical_ad attr_uti, by(adm_y enc_st mdc)
		replace department=99999 if department~=210904 &department~=210919
		replace attr_uti=1 if attr_uti>0
		sum pt_age los icu_los  
		tab sex 
		tab ins_cats 
		tab department 
		tab surgical_ad 
		tab attr_uti
		tab mdc
		tab admit_dx_desc 

		sum pt_age los icu_los  if adm_y==2015
		tab sex  if adm_y==2015 
		tab ins_cats  if adm_y==2015 
		tab department  if adm_y==2015 
		tab surgical_ad  if adm_y==2015 
		tab attr_uti if adm_y==2015
		tab mdc if adm_y==2015
		tab admit_dx_desc   if adm_y==2015

		sum pt_age los icu_los  if adm_y==2016
		tab sex  if adm_y==2016 
		tab ins_cats  if adm_y==2016 
		tab department  if adm_y==2016 
		tab surgical_ad  if adm_y==2016 
		tab attr_uti if adm_y==2016
		tab mdc if adm_y==2016

		ttest pt_age, by(adm_y)
		ttest los, by(adm_y)
		ttest icu_los, by(adm_y)
		logit sex i.adm_y
		mlogit ins_cats i.adm_y
		mlogit department i.adm_y
		logit surgical_ad i.adm_y

*nurse descriptives 
		use "loyola_nurse_performance_7t.dta", clear
		egen pt_shift=count(nurse_sample), by(h_nurse department service_date service_shift)
		collapse attr_uti volume pt_shift, by(h_n dep)
		tab department
		gen shifts=volume/pt_shift
		sum attr_uti shifts volume pt_shift
		
		use "loyola_nurse_performance_7v.dta", clear
		egen pt_shift=count(nurse_sample), by(h_nurse department service_date service_shift)
		collapse attr_uti volume pt_shift nurse_sample, by(h_n dep)
		keep if nurse_sam
		gen shifts=volume/pt_shift
		sum attr_uti shifts volume pt_shift
		
*shift descriptives 
		use "loyola_nurse_performance_7t.dta", clear
		collapse uti, by(enc_st service_date service_shift)
		egen pts_enc=rank(enc_st), unique
		drop uti
		merge 1:m enc_st service_date service_shift using "loyola_nurse_performance_7t.dta"
		drop _m
		gen trim_str=substr(service_date, 1, 10)
		gen shift_dt = date(trim_s, "YMD")
		gen shift_w=wofd(shift_d)
		gen shift_dw=dow(shift_d)
		replace mdc="99" if mdc==""
		save "loyola_nurse_performance_7t.dta", replace

		use "loyola_nurse_performance_7v.dta", clear
		collapse uti, by(enc_st service_date service_shift)
		egen pts_enc=rank(enc_st), unique
		drop uti
		merge 1:m enc_st service_date service_shift using "loyola_nurse_performance_7v.dta"
		drop _m
		gen trim_str=substr(service_date, 1, 10)
		gen shift_dt = date(trim_s, "YMD")
		gen shift_w=wofd(shift_d)
		gen shift_dw=dow(shift_d)
		replace mdc="99" if mdc==""
		save "loyola_nurse_performance_7v.dta", replace

*analyses for aims
	set more off
	set matsize 5000
*testing
*estimating nurse productivities for 94 nurses in 2015
	use  "loyola_nurse_performance_7t.dta", clear 

	local controls= "i.sex pt_age i.ins_cats i.surgical i.prior_30 icu_los i.shift_dw i.service_shift i.mdc " 
	svyset pts_enc
	xi: svy : logit attr_uti i.h_nur  `controls' ,  asis

	margins , over(h_nur) saving(nfe_15, replace)
		use nfe_15, clear
		rename _by1  h_nurse_id
		rename _margin rnfe15
		merge 1:1 h_nur using "testing nurse sample.dta"
		replace rnfe15=0 if _mer==2 /*replacing nurse ids that were dropped because outcome did not vary*/
		drop _mer
		gen cab_free15=100*(1-rnfe15)
		keep h_nurse_id rnfe15 cab_free15 department
		xtile q15=cab_free15, n(4)
		save rn_fe_15.dta, replace
	
	use rn_fe_15.dta, clear
	sum cab, d	
	xtile cab_q=cab, n(4)
	bysort cab_q: sum cab_fr

*figure 1
	hist cab, width(0.5) start(94) normal
	ksmirnov cab=normal((cab-r(mean))/r(sd))

*validation 
*estimating nurse productivities in 2016
*note there are more than 89 nurses in this sample becasuse no restrictions have been applied yet
	use  "loyola_nurse_performance_7v.dta", clear 
	replace h_nurse=999 if nurse_sample==0
	save  "loyola_nurse_performance_7v.dta", replace
			collapse uti, by(h_nurse) 
			save "validation nurse sample.dta", replace
	
	use  "loyola_nurse_performance_7v.dta", clear 
	local controls= "i.sex pt_age i.ins_cats i.surgical i.prior_30 icu_los i.shift_dw i.service_shift i.mdc " 
	svyset pts_enc
	xi: svy : logit attr_uti i.h_nur  `controls' ,  asis
	margins , over(h_nur) saving(nfe_16, replace)
		use nfe_16, clear
		rename _by1  h_nurse_id
		rename _margin rnfe16
		merge 1:m h_nur using "validation nurse sample.dta"
		replace rnfe16=0 if _mer==2 /*replacing nurse ids that were dropped because outcome did not vary*/
		drop _mer
		gen cab_free16=100*(1-rnfe16)
		keep h_nurse_id rnfe16 cab_free16
		save rn_fe_16.dta, replace

		merge 1:1 h_nurse using rn_fe_15.dta
		keep if _mer==3
		drop _m
		save "combined nurse sample.dta", replace

* cross-validation of combined 2015 and 2016 estimates for 89 nurses in both samples
use "loyola_nurse_volume.dta", clear
collapse department (sum) tot_vol=volume, by(h_nurse_id)
merge 1:1 h_nurse_id using "combined nurse sample.dta"
drop _m
save "combined nurse sample.dta", replace

use "combined nurse sample.dta", clear
reg cab_free16 cab_free15 [aweight=tot_vol]

*figure 2
*cluster analysis
cluster kmedian cab_free16 cab_free15, k(4) name(cluster) start(group(q15))
separate cab_free16, by(cluster)
twoway scatter cab_free16? cab_free15 [aweight=tot_vol] || lfit cab_free16 cab_free15 [aweight=tot_vol],msymbol(smcircle_hollow) xscale(range(92, 100))  yscale(range(92, 100))

*table 2
*transition matrix
xtile cab_q_15=cab_free15, n(4)
xtile cab_q_16=cab_free16, n(4)

mlogit cab_q_16 i.cab_q_15 [aweight=tot_vol]
margins, at(cab_q_15=(1 2 3 4))
